# Supplementary material for: Early initiation of rivaroxaban after reperfusion therapy for stroke patients with nonvalvular atrial fibrillation
Source: PLoS One. 2022 Apr 6;17(4):e0264760. doi: 10.1371/journal.pone.0264760 (PMC8985957; doi:10.1371/journal.pone.0264760)
Supplement: S1 Dataset — (XLSX) [file pone.0264760.s005.xlsx]

## Sheet: exportdata_rtのコピー
Infarct size	Rivaroxaban start hours	Age	Sex	Presence of occluded vessels	Hemorrhagic transformation (ECASS criteria)	AF diagnosis before index event	Baseline NIHSS score	Intravenous thrombolysis	Mechanical thrombectomy	Successful recanalization	Prior anticoagulation therapy	Systolic BP	Body weight	CrCl	Tube administration	Reccurent ischemic stroke/TIA or systemic embolism day	Recurrent ischemic stroke/TIA or systemic embolism event	Major bleeding day	Major bleeding event	CHA2DS2-VASc score after onset	HASBLED score after onset
14.8	87.5	85	male	1	No	0	9	1	0	1	0	156	62	56.3823	1	108	0	108	0	6	2
4.5	179.917	82	female	1	No	1	4	1	0	0	0	112	44	29.537	0	104	0	104	0	6	3
9.9	28.4667	80	male	1	No	0	15	1	1	1	0	152	68	83.3333	0	182	0	182	0	5	2
1.7	19.5	80	female	1	No	0	20	1	1	1	0	130	33	35.4167	0	132	0	132	0	6	3
132.8	72.35	77	female	1	No	0	23	0	1	0	0	120	45	76.0653	1	120	0	120	0	5	2
0.4	33.25	71	male	1	No	0	22	1	1	1	0	130	76	140.064	1	124	0	124	0	4	5
1.4	23.6667	77	female	1	No	0	2	1	0	1	0	107	45	58.7171	0	106	0	106	0	6	2
24.2	15	81	male	1	No	1	14	0	1	1	1	126	78	78.9095	1	155	0	155	0	7	5
11.9	49.4167	80	female	1	No	1	6	1	1	1	0	124	46	45.2546	0	113	0	113	0	7	2
8	131.5	80	male	1	No	0	8	0	1	0	0	111	68	74.5614	0	144	0	144	0	4	3
6.3	26.2167	81	male	1	No	1	26	1	1	1	0	135	50	51.8636	0	118	0	118	0	5	2
65.5	32.8	70	male	1	No	1	19	1	1	1	0	120	62	53.8194	0	99	0	99	0	4	3
1.9	15.75	88	female	1	No	0	12	0	1	1	0	133	38.5	26.5559	0	96	0	96	0	6	2
7.6	41	85	male	1	No	0	12	1	1	1	0	116	60.8	40.3865	0	120	0	120	0	5	3
3.9	28.6667	78	female	1	No	1	15	0	1	0	0	114	69.1	33.7182	0	83	0	83	0	8	2
18	25.6667	64	male	1	No	1	16	1	0	1	0	114	69.8	72.9483	0	250	0	250	0	2	1
24.6	35.3333	64	female	1	No	0	9	1	1	1	0	110	58.5	107.117	0	92	0	92	0	3	1
24.9	194.5	75	male	1	No	1	5	1	0	0	0	160	57.6	65	0	0.895833	1	109	0	7	5
7.2	88.5	71	male	1	No	1	4	1	0	1	0	155	67	80.2604	0	308	0	308	0	4	4
24.4	40	87	male	1	No	1	23	1	1	1	0	123	55.9	26.8945	1	98	0	98	0	6	2
	118	77	male	1	No	1	13	1	1	1	0	139	62	60.2778	0		0		0	5	2
1.9	165.5	78	female	1	No	1	7	1	1	1	0	128	50	55.4503	0	102	0	102	0	7	4
70.3	277.333	92	male	1	No	0	22	1	0	0	0	105	61.3	55.9817	1	258	0	258	0	5	3
60.9	354.667	80	female	1	HI	0	23	0	1	1	0	121	44.1	60.0721	1	91	0	91	0	5	2
12.4	53	85	female	1	No	1	18	0	1	1	0	120	62	55.1465	0	98	0	98	0	6	4
	26.8333	79	male	1	No	1	25	1	1	1	0	141	57	50.3038	0		0		0	5	3
44.4	73	78	male	1	No	1	23	0	1	1	0	122	62	28.5502	0	116	0	116	0	6	3
60.5	67.8333	68	female	1	HI	0	26	1	0	1	0	130	57	93.1731	0	96	0	96	0	4	2
163.5	133	73	male	1	No	1	13	0	1	1	1	131	65.5	60.3479	0	113	0	113	0	4	3
5.7	45.4167	74	male	1	No	0	14	1	1	1	0	106	51.9	50.6117	0	104	0	104	0	4	3
190.3	254.667	84	female	0	No	1	20	1	0	0	0	135	60	62.963	1	204	0	204	0	8	2
	30.8333	59	male	1	No	1	11	1	0	NA	0	110	82	88.7019	0		0		0	3	2
2.1	214.167	76	female	0	No	0	4	1	0	1	0	151	67.2	87.5402	0	108	0	108	0	6	3
6	63.1667	96	female	1	No	0	23	1	0	NA	0	116	33.4	28.4417	1	4	0	4	0	7	2
1.8	65.55	85	female	1	No	0	4	1	1	1	0	118	44.3	32.3194	0	149	0	149	0	6	3
0.4	61	74	male	1	No	1	7	1	0	0	0	123	64.2	51.6228	0	134	0	134	0	5	2
5.6	83.5	73	female	1	No	1	15	1	0	NA	0	138	66	79.0972	0	166	0	166	0	5	2
16.5	67	69	female	1	No	1	14	1	0	1	0	124	45.2	46.2029	0	89	0	89	0	6	2
4.2	113.75	51	male	0	No	1	4	1	0	NA	0	112	67	93.0556	0	96	0	96	0	2	2
0.8	98.1667	79	male	1	No	0	12	1	0	1	0	112	60	67.7778	0	89	0	89	0	5	2
34.5	308	69	male	0	No	0	12	1	0	1	0	137	60	83.3333	0	102	0	102	0	3	3
34.2	312	78	male	1	No	0	16	1	0	NA	0	140	80	65.6085	0	91	0	91	0	6	4
0.2	311.167	81	male	0	No	0	18	1	0	1	0	145	60	46.8254	0	96	0	96	0	4	3
11.8	25.5	71	male	1	No	1	16	1	0	1	0	133	60	54.7619	0	107	0	107	0	5	3
54.8	25	74	male	1	No	1	26	0	1	1	1	128	60	60.4396	0	114	0	114	0	3	4
27.9	122.5	90	female	1	No	1	16	1	1	1	0	136	48.8	24.8324	0	136	0	136	0	5	2
	68.8333	77	male	1	No	1	16	1	0	0	1	125	48	51.8519	0		0		0	5	3
	62.3333	80	male	0	No	0	15	1	0	NA	0	134	51.4	83.9869	0		0		0	4	3
	94	63	male	1	No	1	0	1	0	1	0	137	90	87.5	0		0		0	3	1
20.3	153.117	85	male	1	No	0	10	1	0	0	0	121	54.9	53.0854	0	92	0	92	0	4	2
84.1	232	67	male	1	HI	0	10	1	0	1	0	144	47	73.312	0	84	0	84	0	3	2
39.2	84.5	71	male	1	No	0	19	1	0	0	0	140	68.6	106.035	0	94	0	94	0	3	2
2.2	22	82	female	1	No	1	12	1	1	1	1	119	54.8	61.5128	0	85	0	85	0	5	3
5.4	65.5	75	male	1	HI	0	18	1	0	1	0	151	75	123.106	0	91	0	91	0	4	2
0.2	24	64	female	1	No	0	0	1	0	1	0	124	40.7	50.718	0	92	0	92	0	4	1
37.6	382.167	88	female	1	PH	1	29	1	1	1	1	131	36.2	35.2743	0	114	0	114	0	5	3
48.9	94.3333	70	male	1	No	0	23	0	1	1	0	146	59	66.699	1	146	0	146	0	4	2
0.7	71.75	75	male	0	No	0	15	1	0	NA	0	124	70	60.7639	0	292	0	292	0	4	2
66	19	68	male	1	HI	0	23	1	1	0	0	119			0	99	0	99	0	3	3
77.5	51.75	70	male	1	No	1	7	1	1	1	0	114	75	99.8858	0	109	0	109	0	4	4
4.4	35	83	female	1	No	1	17	0	1	1	0	118	63	53.663	0	111	0	111	0	6	2
87.6	22.75	79	male	1	No	0	19	1	1	0	0	164	56	51.0155	0	119	0	119	0	5	3
27.7	28.3333	82	female	1	No	0	25	1	0	NA	0	132	33.7	24.812	0	98	0	98	0	7	3
13.6	61.5	75	male	1	No	0	18	0	1	1	0	115	63.1	78.0346	0	108	0	108	0	5	2
86.6	206	87	female	1	No	0	30	1	1	1	0	138	46	42.3264	0	98	0	98	0	6	2
2.6	263.217	60	male	1	No	0	4	1	0	0	0	125	69	87.1212	0	112	0	112	0	2	2
	568	59	male	1	No	1	12	1	0	1	1	122	86	84.8684	0		0		0	6	3
1	44	59	male	0	No	1	4	1	0	1	0	151	77	113.98	0	115	0	115	0	3	3
3.8	113.25	96	female	0	No	1	5	1	0	NA	0	160	46	27.4649	0	97	0	97	0	7	4
80.3	72.0833	70	male	1	No	1	29	1	1	1	1	158	46.7	68.7921	1	83	0	83	0	5	3
346.7	724	79	female	1	No	0	23	0	1	0	0	132	54	70.7045	0	91	0	91	0	6	3
	472	82	female	1	No	0	6	1	1	0	0	136	52	53.9478	0		0		0	6	2
234.8	192.25	67	female	1	No	0	20	0	1	1	0	140	42	73.869	0	252	0	252	0	5	3
16.3	326.5	97	female	0	No	0	17	1	0	0	0	137	38	33.2591	0	107	0	107	0	4	1
146	95	60	male	1	HI	0	22	1	1	0	0	122	85	115.176	0	101	0	101	0	3	2
1.7	34.3333	77	male	1	No	0	17	1	0	NA	0	127	60	62.5	0	108	0	108	0	6	4
2.4	187.75	81	female	1	No	0	19	1	0	NA	0	130	57.3	81.4511	1	365	0	365	0	7	4
7	28.3333	86	female	1	No	0	16	1	0	NA	0	151	52.3	47.6304	1	143	0	143	0	6	2
8.6	62.6667	72	female	1	No	0	12	1	0	1	0	135	41.7	40.3323	0	96	0	96	0	5	2
5.4	57	72	female	1	No	0	7	1	0	NA	0	154	60	92.6282	0	121	0	121	0	5	2
15.2	250.5	59	male	1	No	0	12	1	1	0	0	127	78.2	118.885	0	123	0	123	0	2	2
1.8	45.5	79	female	1	No	0	3	1	0	1	0	130	57	56.23	0	110	0	110	0	5	2
18.7	182	84	male	1	No	0	15	1	0	0	0	181	58	36.6757	1	129	0	129	0	6	3
9.8	27.3333	81	female	0	No	0	13	1	0	NA	0	150	49	40.1528	1	235	0	235	0	5	1
4.2	36	74	male	1	No	1	21	1	1	1	1	130	71.5	75.3352	0	88	0	88	0	4	2
1.9	84	89	male	1	No	0	10	1	1	1	0	113	54.4	58.3838	1	97	0	97	0	5	3
11.6	53.0833	82	female	1	No	0	6	0	1	1	0	118	37.1	42.3387	1	86	0	86	0	5	2
21.6	43	75	male	0	No	1	4	1	0	1	0	135	69.9	57.8937	0	92	0	92	0	5	3
1.8	47.2333	78	female	0	No	0	0	1	0	NA	0	133	52	52.8627	0	92	0	92	0	6	2
2.2	47.2667	91	female	1	No	0	9	1	1	1	0	154	39.5	40.0871	0	94	0	94	0	7	2
0.4	101	79	female	0	No	1	4	1	0	NA	0	124	59.5	58.6963	1	98	0	0.163194	1	5	3
0.4	45.1667	87	female	1	No	0	15	1	1	1	0	100	44	36.7074	1	87	0	87	0	6	3
68.8	124.55	87	male	1	No	1	22	0	1	1	0	128	61.3	49.5864	1	11.3681	1	95	0	5	3
11.4	69.5	56	male	1	No	1	10	0	1	1	0	121	77.6	177.516	0	91	0	0.541667	1	4	2
18.7	36.6667	76	male	1	No	0	11	1	0	0	0	163	53	58.1619	1	113	0	113	0	5	3
58.5	44.6667	81	male	1	No	0	23	1	0	0	0	141	60	57.8431	1	98	0	98	0	5	3
1.1	92	72	female	0	No	0	4	1	0	NA	0	114	51.3	50.2226	0	118	0	118	0	5	3
53.9	160.5	91	female	1	No	0	32	0	1	0	0	142	55	40.2734	1	101	0	101	0	6	3
	44	86	female	1	No	0	19	1	0	1	0	136	48	51	0		0		0	6	2
	36.1667	86	male	1	No	0	0	1	0	1	0	132	52.4	43.1868	0		0		0	4	2
0.1	163.667	78	female	1	No	0	21	1	0	0	0	103	38	38.1012	0	108	0	108	0	6	2
4.3	24.1667	89	female	1	No	1	32	1	0	NA	0	158	42.8	39.0442	0	108	0	108	0	6	3
42.5	96.5	90	female	1	No	0	27	1	1	1	1	126	44.4	29.7822	1	99	0	99	0	5	2
1.4	47	78	female	0	No	0	3	1	0	1	0	134	49.2	41.3927	0	181	0	181	0	6	2
186.9	42.0667	74	male	1	No	0	32	1	1	1	0	149	68	78.903	1	152	0	152	0	4	3
0.1	18.8333	81	male	1	No	1	26	0	1	1	0	137	58.5	47.9375	0	102	0	102	0	5	2
4.2	37	82	female	1	No	0	12	1	1	1	0	147	54.4	49.0117	0	109	0	109	0	3	1
36.2	164.833	86	female	1	No	0	16	0	1	0	0	137	31.5	32.9201	0	121	0	121	0	8	3
11.1	191.5	62	male	1	No	0	14	1	0	1	0	132	93	121.386	0	324	0	324	0	2	2
7	23.1667	65	male	1	No	1	7	1	0	0	0	146	74	94.0041	0	90	0	90	0	5	3
21.4	70.25	80	female	1	No	1	6	1	0	1	0	150	48	52.3077	0	84	0	84	0	7	2
	38.6667	64	male	1	PH	1	20	1	1	1	1	130	58	59.4391	0		0		0	4	2
1.8	34.5	58	male	1	No	1	6	1	0	1	0	135	72	105.128	0	97	0	97	0	3	1
4.5	164	85	male	1	No	1	27	0	1	1	1	138	45.2	57.5463	0	104	0	104	0	5	3
5.6	119.167	72	male	0	No	1	6	1	0	0	1	117	74	79.4192	0	110	0	110	0	4	3
28.9	47.25	76	male	1	No	1	13	1	0	1	1	122	62.4	72.0346	0	120	0	120	0	4	2
19	45	87	female	1	No	1	30	0	1	1	0	148	50	40.1086	0	103	0	103	0	6	3
3.9	83	65	female	1	No	0	8	1	0	1	0	108	54	78.3811	0	98	0	98	0	4	1
73.4	61.8333	83	female	1	No	1	25	1	1	1	0	134	37	63.8408	1	92	0	92	0	5	3
6.9	143	78	male	1	No	1	23	1	0	NA	0	143	62	73.1355	0	96	0	96	0	4	2
3.3	120.5	81	female	1	No	1	12	1	0	1	1	119	49	40.1528	0	94	0	94	0	6	3
	167.333	77	male	1	No	0	6	1	0	1	0	134	64.2	83.8433	0		1		0	5	3
5.7	301.5	68	male	1	HI	1	9	1	0	NA	0	142	75.5	96.7949	0	119	0	119	0	4	4
9.9	341.5	73	female	NA	No	0	19	1	0	NA	0	122	51.2	55.4764	0	102	0	102	0	6	3
25.9	269.5	81	female	1	HI	0	18	1	0	NA	0	134	54	53.7321	0	117	0	117	0	5	2
81.2	95	72	male	1	HI	0	18	0	1	0	0	140	63.1	60.1964	0	94	0	94	0	4	3
106.3	407.5	72	male	1	No	0	24	1	0	1	0	106	62.2	79.3844	1	109	0	109	0	4	3
13	42	79	female	1	No	1	14	1	0	1	0	164	43.12	56.4589	0	128	0	128	0	5	2
26.5	64.9167	70	male	1	No	0	19	1	0	1	0	168	45	42.8922	0	117	0	117	0	6	3
8.8	120	77	male	1	No	0	16	1	0	NA	0	143	54.1	45.0833	0	36.8333	1	94	0	5	2
65.3	134	89	male	1	No	0	25	1	1	1	0	137	48.4	60.1462	0	111	0	47.6875	1	4	2
5.6	89.5	63	male	1	No	1	21	1	0	NA	1	129	73.4	62.7978	0	87	0	87	0	3	3
4.1	91	83	female	1	No	1	17	0	1	1	1	113	52.8	72.5102	0	89	0	89	0	6	3
29.7	501	83	female	1	No	0	31	0	1	1	0	145	42.2	50.7091	0	7.54167	1	117	0	5	2
117.5	427.533	67	female	1	No	0	18	1	1	0	0	126	43	45.7502	1	115	0	115	0	4	2
6.5	40.0833	74	male	1	No	1	17	1	0	1	0	128	53.4	61.1875	0	119	0	119	0	4	4
8.2	69.5	70	male	1	No	1	18	0	1	1	0	134	67	90.4707	0	151	0	151	0	5	3
2.9	103	73	female	1	No	0	6	1	0	1	0	108	48.3	81.285	0	139	0	139	0	6	2
67.9	44.5	70	male	1	No	1	15	1	1	1	0	100	68	76.8734	0	124	0	124	0	5	2
10.6	86.3333	56	male	1	No	1	3	1	0	0	0	132	78	121.333	0	106	0	106	0	2	2
5.4	48	65	female	0	No	1	2	1	0	NA	0	118	50	49.1898	0	83	0	83	0	4	1
45.6	92.6667	76	male	1	No	0	22	1	1	0	0	110	60	44.4444	0	92	0	92	0	5	2
70.2	14.5	68	male	1	No	0	8	1	1	1	0	102	95	105.556	0	89	0	89	0	4	3
83.6	122	83	female	1	No	1	23	1	1	0	1	143	40.8	59.6848	1	90	0	90	0	7	3
7.8	48	80	male	1	No	1	6	1	0	0	1	142	55.7	51.5741	0	120	0	120	0	5	2
44.9	152	83	male	1	No	1	40	0	1	1	1	139	75.4	75.5591	1	103	0	103	0	5	2
108.9	42.5	72	male	1	No	0	20	1	1	1	0	159	85	78.7037	0	85	0	85	0	3	2
0.6	95	82	female	1	No	1	15	1	1	0	1	107	40	50.7202	0	83	0	83	0	5	2
29.1	108.417	49	female	1	HI	0	10	1	0	0	0	140	63.7	155.53	0	84	0	84	0	5	2
6.4	52.5	87	male	1	No	0	24	0	1	1	0	150	63	72.4609	0	83	0	83	0	7	3
1.1	21	77	male	1	No	1	16	1	1	1	0	106	68.2	80.6419	0	93	0	93	0	7	2
10.6	41	74	male	1	No	0	10	1	1	1	0	122	58	72.8311	0	89	0	89	0	4	3
3.7	44	64	male	1	No	0	7	0	1	1	0	125	61	69.2354	0	85	0	85	0	2	2
18.5	13.75	75	male	1	No	1	20	0	1	1	1	125	72	89.0411	0	84	0	84	0	4	3
12.5	46.5	63	male	1	No	1	9	1	0	0	0	136	74.3	113.514	0	93	0	93	0	3	3
8.6	47	72	male	1	HI	1	5	1	0	0	0	165	59	92.8704	0	35.0139	1	92	0	5	3
50.8	363	80	male	1	No	1	13	0	1	0	1	110	48	36.036	1	102	0	102	0	5	3
8.4	202.183	87	female	1	HI	1	21	0	1	0	0	134	62	61.5763	0	95	0	95	0	8	3
1.5	274.067	75	female	1	No	0	17	1	1	1	0	136	56.8	90.8044	0	106	0	106	0	7	2
	31	83	female	1	No	0	22	1	1	1	0	149	45	45.1959	0		0		0	6	3
	76	72	male	1	No	1		0	1	1	1	135	60	53.4591	0		0		0	4	3
	49.25	75	male	1	No	0	18	0	1	1	0	151	72	86.6667	0		0		0	6	4
114	51.25	59	male	1	No	0	18	1	1	0	0	149	59.2	75.6818	0	92	0	92	0	3	2
8.9	53	66	male	1	No	1	14	0	1	1	0	136	59.8	54.3904	0	106	0	106	0	5	4
22	36.3333	71	male	0	No	1	8	1	0	NA	0	151	100	138.889	0	100	0	100	0	5	3
78.9	26.85	87	male	1	No	0	33	1	1	1	0	144	53.2	45.5362	0	91	0	91	0	5	2
2.9	32	73	female	1	No	1	22	0	1	1	1	123	40.4	50.7227	0	92	0	92	0	5	2
3.6	93	74	male	1	No	1	21	1	0	NA	1	128	63	72.1875	0	101	0	101	0	6	3
6.1	47.1667	85	female	1	No	1	23	1	1	1	0	130	53.3	49.44	0	25	0	25	0	6	3
131.7	368	78	male	1	No	0	16	0	1	0	0	145	40.8	50.1905	1	94	0	94	0	6	5
25.2	43.25	82	female	1	No	0	6	1	0	1	0	142	61	52.2101	0	92	0	92	0	5	2
3.9	80	80	male	1	No	0	11	0	1	1	0	128	55	76.3889	0	92	0	92	0	4	3
94.9	192.167	78	male	1	No	0	22	1	1	1	0	116	72	68.8889	0	107	0	107	0	4	3
	41.5	89	female	1	No	1	36	1	1	0	1	138	52.8	52.9833	1		0		0	6	4
62.1	68.3333	82	female	1	HI	0	18	1	0	0	0	112	42.4	48.387	1	113	0	113	0	7	3
28.9	234	64	male	1	No	1	6	1	0	1	1	132	59.6	67.6464	0	94	0	94	0	2	2
2.8	220.667	89	male	1	No	0	6	1	0	1	0	158	50.8	63.1287	0	91	0	91	0	6	3
66.1	114.25	86	female	1	No	1	19	1	0	0	0	117	52	54.3443	1	93	0	93	0	6	2
10.2	75.75	86	male	1	No	1	21	0	1	1	0	150	60.7	54.8494	1	92	0	92	0	5	2
9.2	75.1667	92	female	1	No	1	16	1	0	0	1	164	62	47.4775	0	90	0	90	0	6	3
5.3	43.3333	85	female	0	No	0	4	1	0	0	0	162	40.8	42.7285	0	107	0	107	0	5	2
101.7	108.5	75	male	1	No	1	23	0	1	0	1	115	56	34.1592	0	97	0	97	0	5	3
27.2	50	65	female	1	No	0	16	0	1	0	0	146	47.6	70.2431	0	122	0	122	0	3	1
8.9	130.5	77	female	1	No	0	13	0	1	1	0	129	56.4	74.9062	0	148	0	148	0	5	2
0.5	36.9167	72	male	1	No	0	5	1	0	NA	0	130	62	71.4092	0	92	0	92	0	3	3
11	89.3333	75	male	1	No	1	8	1	0	0	0	130	72	72.2222	0	94	0	94	0	4	2
21.1	49	78	female	1	No	0	26	1	0	0	0	138	50.2	57.4119	1	89	0	89	0	6	3
66.9	286.583	76	male	1	PH	1	20	1	1	1	0	112			1	134	0	134	0	5	3
191.4	215.583	74	female	1	No	0	15	1	1	1	0	103	56	92.8369	0	104	0	104	0	4	2
15.5	52	69	female	1	No	0	13	1	1	1	0	128	65	72.6435	0	96	0	96	0	5	4
3.6	36.3333	43	female	1	No	0	15	1	1	1	0	83	50	121.823	0	103	0	103	0	3	1
	44	67	female	0	No	1	1	1	0	1	0	106	53.9	103.225	0		0		0	4	2
113.3	52.9	88	female	1	No	1	18	0	1	0	1	126	55.5	47.9871	1	120	0	120	0	8	3
0.4	23.2167	83	female	1	No	1	6	1	0	1	0	141	47.8	27.7288	0	168	0	168	0	6	2
0.4	482	72	female	1	No	1	4	1	0	1	0	130	51.3	43.35	0	111	0	111	0	7	3
13.6	138.367	88	male	0	No	1	5	1	0	1	1	122	47.4	42.7917	0	256	0	256	0	5	4
87.4	116.667	87	female	1	No	0	16	1	1	0	0	155	49.7	50.9787	0	252	0	252	0	5	3
10.6	136.5	73	male	1	PH	0	16	1	1	1	0	122	70.8	84.4658	0	244	0	244	0	4	3
51	471	84	female	1	HI	1	9	1	0	NA	0	144	51.2	18.101	1	120	0	120	0	6	3
14.5	164.833	84	male	0	No	1	9	1	0	1	1	146	51	58.3333	0	94	0	94	0	5	2
18.7	154.5	85	female	1	No	0	18	0	1	0	0	140	52	73.3998	0	126	0	126	0	6	4
0.8	85.9667	83	female	1	No	1	2	1	0	1	1	150	44	49.3472	0	103	0	103	0	6	3
5.6	70	71	female	1	No	0	25	1	1	1	0	146	50.2	58.4173	0	91	0	91	0	5	2
80.8	342.833	59	female	1	No	0	14	1	1	0	0	120	60.7	64.4938	0	114	0	114	0	4	1
2.2	28.1667	72	female	1	No	1	9	1	0	0	1	115	61.6	70.6444	0	92	0	92	0	6	2
3.2	53	61	male	0	No	0	6	1	0	NA	0	133	56.15	88.0129	0	159	0	159	0	4	2
17.9	64.5	62	male	1	No	1	15	1	1	1	0	117	80.1	96.4167	0	157	0	157	0	2	2
64.2	40.5833	66	male	1	No	1	24	0	1	1	0	168	70.4	90.4444	0	95	0	95	0	5	4
15.5	66	68	female	1	No	0	4	1	0	1	0	142	47	95.119	0	93	0	93	0	4	2
2	22	77	male	1	No	1	4	1	0	NA	0	156	52.4	57.3125	0	115	0	115	0	4	3
11.9	112.083	72	male	1	No	1	18	1	0	0	1	148	63	70.8333	0	109	0	109	0	4	3
13.6	26.3333	85	male	1	No	0	18	1	0	0	0	159	52	35.4663	0	117	0	117	0	6	4
6.2	105.2	78	female	1	No	1	8	1	1	0	0	134	51.8	49.2399	0	119	0	119	0	6	2
47.7	129.5	84	male	1	No	0	12	0	1	1	0	117	67.2	39.2982	0	114	0	114	0	5	4
0.8	145	74	female	1	No	1	8	0	1	0	1	120	49	45.999	0	107	0	107	0	5	3
9.7	231.25	59	male	1	PH	1	18	1	1	1	0	120	85	103.94	0	83	0	83	0	3	1
37.9	279	71	female	1	HI	0	33	1	1	0	0	103	78.4	95.3184	0	115	0	115	0	4	2
1.4	161.067	57	male	0	No	1	2	1	0	NA	1	177	100	135.621	0	104	0	104	0	3	2
69.9	184.5	87	female	1	No	0	6	1	1	1	0	135	39	32.108	0	196	0	196	0	6	4
85.3	69	78	female	1	No	0	28	0	1	1	0	130	49	57.8472	0	153	0	153	0	5	3
3.5	25	79	male	1	No	0	12	0	1	1	0	119	66	60.1254	0	90	0	90	0	5	5
2.6	96	85	female	1	HI	1	13	1	0	NA	1	123	35.2	30.8859	0	90	0	90	0	6	2
26.6	84.6667	94	female	1	No	0	14	1	0	NA	0	129	43.5	39.3715	0	106	0	106	0	6	2
0.9	46.5	67	male	1	No	1	5	1	0	NA	0	108	63.8	70.311	0	124	0	124	0	6	3
4.2	43.1667	79	male	1	No	0	19	1	0	1	0	169	49.6	58.3642	0	104	0	104	0	4	2
13.6	24	70	male	1	No	0	17	1	1	1	0	174	71.1	85.3395	0	103	0	103	0	4	5
0.9	59.6667	82	female	1	No	0	16	1	1	0	0	176	55	54.5793	0	96	0	96	0	6	3
1.6	71	85	female	1	No	0	26	1	0	1	0	182	57.3	40.0056	0	92	0	92	0	6	3
3.3	119	91	female	0	No	1	12	1	0	0	0	123	51	40.9751	0	120	0	120	0	7	2
13.3	152.5	69	male	1	No	0	8	0	1	1	0	108	64.5	76.6315	0	94	0	94	0	4	3
3.2	195.75	86	female	0	No	0	10	1	0	NA	0	113	47.3	32.7758	0	100	0	100	0	6	2
0.7	79.4167	65	female	1	No	1	5	1	0	1	1	112	42.4	69.5216	0	101	0	101	0	5	1
81	207.333	66	female	1	No	0	17	1	0	0	0	137	54.8	95.7478	0	100	0	100	0	4	2
7.3	50	89	female	1	No	1	18	0	1	1	1	141	40	31.2771	1	88	0	88	0	7	3
4.2	45	66	female	1	No	1	10	0	1	1	0	136	63	105.841	0	118	0	118	0	5	3
	73.5	94	female	1	No	0	19	0	1	1	0	144	38	21.2743	0		0		0	6	3
13.5	89	83	female	1	No	0	21	0	1	1	0	138	58	65.0486	0	90	0	90	0	6	4
4.6	67.5	78	male	1	HI	0	13	1	1	1	0	182	48	45.4212	0	160	0	160	0	5	3
11.8	52	89	female	1	No	1	26	0	1	0	0	168	55	61.3233	1	111	0	111	0	7	3
21.9	26.0833	74	male	1	No	1	14	1	1	1	1	130	72	78.5714	0	106	0	106	0	3	3
1.6	25.5	78	female	1	No	0	20	1	0	NA	0	120	60	87.8333	0	83	0	83	0	6	3
1.7	26	92	female	1	No	1	21	1	0	0	0	221	38	35.8889	0	116	0	116	0	7	2
4.5	38.5	85	female	1	No	1	26	1	1	1	1	160	40	28.5409	0	107	0	107	0	6	2
15.6	35	67	female	1	No	0	10	1	0	1	0	140	45	57.8825	0	120	0	120	0	5	3
10.9	330.733	75	female	1	No	0	10	1	0	1	0	140	52	72.5505	0	91	0	91	0	6	3
0.4	67.5	67	female	1	No	0	23	0	1	1	0	149	83.7	107.661	0	232	0	232	0	5	2
76.1	75	85	female	1	No	1	19	0	1	0	1	166	48.9	47.3896	0	218	0	218	0	6	3
111.1	325	71	male	1	PH	1	27	0	1	1	0	105	65.2	96.1282	1	201	0	201	0	5	4
6.3	305	77	male	0	No	1	8	1	0	0	0	137	85.9	75.1625	0	96	0	96	0	5	4
0.4	36.6667	71	male	0	No	1	9	1	0	1	1	110	64.5	67.1875	0	92	0	92	0	5	2
7.7	179	77	female	1	No	0	7	0	1	0	0	110	56.6	60.1375	0	112	0	112	0	6	4
16.5	69	83	female	1	No	1	12	1	0	1	0	121	41.9	34.3844	0	94	0	94	0	7	3
48.4	170.333	84	male	1	PH	1	14	1	0	0	1	171	64	57.2158	1	14	0	14	0	5	2
1.9	69.6667	85	female	0	No	1	4	1	0	1	0	135	41.9	28.0473	0	95	0	95	0	6	4
25.1	92	86	male	1	No	0	20	1	1	1	0	139	56.9	62.7574	0	111	0	111	0	7	2
81.1	412.7	76	male	1	No	0	27	1	1	1	0	103	56.3	82.0401	1	84	0	84	0	6	3
18.7	238	68	female	1	No	0	14	1	1	1	0	140	54	88.2692	0	100	0	100	0	4	3
27.3	424	72	male	1	No	1	24	1	1	1	1	122	66.5	48.6865	0	8.3	1	83	0	4	4
2.8	99	76	male	0	No	1	4	1	0	1	0	166	58.2	68.0702	0	92	0	92	0	4	2
6	349	77	male	1	No	1	14	0	1	0	1	91	53.4	48.6719	1	86	0	86	0	6	2
29.7	81.5	62	male	1	No	1	10	0	1	1	0	122	65.5	126.711	0	106	0	106	0	3	1
19.3	431.5	74	male	1	No	1	18	0	1	1	1	105	52.8	54.382	0	83	0	83	0	4	3
9	365	84	male	1	No	1	20	0	1	1	0	114	43.5	82.5203	1	97	0	97	0	6	4
180.8	302	71	female	1	No	1	28	0	1	1	1	121	43.1	52.4008	0	115	0	115	0	6	3
10.2	174	85	female	1	No	0	21	1	0	1	0	146	60	72.1451	0	98	0	98	0	5	2
22.4	113.667	67	male	1	No	0	6	1	1	1	0	104	73.6	88.836	0	89	0	89	0	3	2
203.7	61	77	male	1	No	1	13	1	0	0	1	124	46.8	30.7895	0	90	0	90	0	5	2
3.7	26.5	64	male	0	No	0	9	1	0	NA	0	140	73	81.1111	0	118	0	118	0	3	2
7.6	28.5	75	male	1	No	1	12	1	1	1	1	126	53	45.1389	0	4	0	4	1	4	2
63.4	207.167	69	male	1	No	0	13	1	0	NA	0	133	85	85.53	1	84	0	84	0	3	3
11.2	68	84	female	1	No	1	16	0	1	1	0	132	45	61.9792	1	131	0	131	0	6	2
245.8	116.5	78	male	1	No	1	27	1	0	1	0	147	57	46.305	1	103	0	103	0	5	5
125.9	86.5	78	male	NA	No	1	28	1	0	0	0	157	80	76.5432	1	103	0	103	0	5	3
59.2	144.5	75	male	1	PH	0	19	1	0	0	0	123	63	87.5	1	115	0	115	0	5	4
15	96	80	male	1	No	0	20	1	1	0	1	158	51	70.8333	1	420	0	420	0	5	3
1.3	67.5	67	male	1	No	0	3	1	0	NA	0	123	78	97.6337	0	262	0	262	0	3	3
4.7	159	87	male	1	HI	1	25	1	0	1	0	123	57	48.7888	0	120	0	120	0	6	4
12.1	36	66	female	1	No	1	2	1	1	1	1	141	44.2	58.5055	0	88	0	88	0	4	3
26.1	37.5	77	male	1	No	0	20	1	0	0	0	161	50.2	57.0455	0	91	0	91	0	5	4
1.6	95.5	79	female	1	No	0	6	1	0	1	0	129	52.5	66.3286	0	92	0	92	0	6	2
79.9	139	72	male	1	No	0		1	0	NA	0	157	67.4		0	96	0	96	0	3	2
14.5	44.25	71	female	1	No	0		1	0	NA	0	112	42.5	64.1107	0	114	0	114	0	4	3
52.7	251.75	57	male	NA	HI	0		1	0	NA	0	118	81.7	129.016	0	118	0	118	0	2	1
18.2	47.75	71	male	1	No	1	18	1	0	NA	0	141	83.8	114.726	0	108	0	108	0	5	4
41.7	41.6667	77	male	1	No	1	24	1	0	0	0	171	53.65	49.9402	1	99	0	99	0	5	3
0.5	30.5	75	male	1	No	1	10	1	0	NA	1	124	74	107.751	0	103	0	103	0	5	4
1.4	27.25	66	male	1	No	1	16	1	0	1	0	162	70	91.0689	0	122	0	122	0	3	3
3.3	32.5	74	female	1	No	1	15	1	0	1	0	155	52.7	78.9655	0	360	0	360	0	6	3
233.6	168	86	male	1	No	1	30	1	0	NA	0	135	45	43.2692	1	99	0	99	0	4	2
5.9	37	89	female	1	No	0	13	1	0	1	0	146	48	72.25	0	91	0	35.75	1	6	2
9.5	673.5	73	male	0	No	0	12	1	0	NA	0	132	49.9	52.1738	0	119	0	119	0	3	3
2	322	89	male	0	No	0	6	1	0	NA	0	122	64.9	65.6726	0	120	0	120	0	4	3
3	205.167	71	male	1	No	0	6	1	0	0	0	136	53.6	64.2083	0	96	0	96	0	3	3
103.4	80	85	female	1	No	1	22	0	1	1	0	141	56	44.3428	1	60	0	1.54167	1	7	3
29.7	147	87	male	1	No	0	24	1	0	1	0	151	56	37.4747	0	97	0	97	0	5	3
64.7	66.75	66	female	1	No	0	14	1	0	0	0	137	49.6	61.9016	1	118	0	118	0	4	2
6.7	76	69	male	1	HI	1	3	1	0	1	1	108	65.6	74.355	0	129	0	129	0	3	4
1.9	55.5	78	male	1	No	1	3	1	0	NA	1	144	69	59.4167	0	122	0	122	0	5	4
45.4	117	73	male	1	No	0	21	1	0	0	0	126	67	70.0531	0	98	0	98	0	4	2
1.1	162.333	85	male	1	No	0	9	1	0	1	0	134	70	56.8853	0	95	0	95	0	5	2
39.4	196.5	78	male	1	No	1	11	0	1	1	1	126	55	63.1481	0	102	0	102	0	5	2
8.1	265.5	88	male	1	No	0	18	1	0	0	0	138	70	66.5205	1	86	0	86	0	5	2
6.9	229	66	female	1	No	0	18	0	1	1	0	107	58	55.6807	0	101	0	101	0	6	2
	37	67	male	0	No	0	4	1	0	NA	1	132	66	107.93	0		0		0	3	2
	110.667	62	male	1	No	0	20	1	0	0	0	146	98	153.865	1		0		0	2	2
1.6	105	75	male	1	No	0	27	0	1	1	0	165	45	61.553	0	110	0	110	0	4	2
4.2	207	88	female	1	No	0	24	1	0	NA	0	112	38	54.2506	1	94	0	94	0	5	2
77	266.75	86	female	1	No	1	25	1	1	1	1	128	44	63.75	0	91	0	91	0	8	3
14.1	204	76	male	1	No	1	23	0	1	0	1	124	61.7	66.8835	0	92	0	92	0	7	3
4.5	71	71	male	0	No	0	7	1	0	NA	0	162	70.7	79.7108	0	104	0	104	0	4	3
8.1	210	82	female	1	No	0	18	1	1	1	0	124	45.1	30.881	0	98	0	98	0	6	2
1.1	37	86	male	1	No	1	6	1	1	0	1	158	60	55.5556	0	94	0	94	0	6	2
164.5	57.6667	85	female	1	No	0	19	1	1	0	0	148	45	42.9688	1	85	0	85	0	5	2
10.2	24	87	female	1	No	0	16	1	1	1	0	197	43	62.5694	0	94	0	94	0	6	3
1.4	37.0833	70	male	1	No	1	21	0	1	1	1	142	57	104.56	0	96	0	96	0	4	2
37.5	189.55	72	female	1	No	1	12	1	1	0	0	145	45.4	58.7841	0	100	0	100	0	6	2
82.4	110.767	71	male	1	No	1	17	1	1	1	0	108	59.1	59.6184	0	4.82431	1	90	0	3	2
4.5	207.183	83	female	1	No	0	20	1	0	1	0	128	52.5	50.4688	0	101	0	101	0	6	2
	163.133	79	female	1	No	0	11	1	0	0	0	142	49.1	73.6642	0		0		0	6	2
0.5	47.3	70	male	1	No	1	1	1	0	1	0	140	57.1	64.551	0	93	0	93	0	5	3
87.3	158.117	66	female	1	No	0	14	0	1	1	0	130	63.9	97.9364	0	92	0	92	0	5	2
24.8	156.783	90	female	1	No	0	15	1	1	1	0	112	58.3	57.3553	0	105	0	105	0	6	2
1.1	87.6667	84	male	1	No	0	11	1	0	1	0	117	63.5	70.5556	0	91	0	91	0	5	3
50.8	429.667	93	female	1	No	1	22	1	0	NA	0	127	46.4	51.4911	1	83	0	83	0	8	2
5.8	31	89	female	1	No	0	11	1	0	1	0	110	53	31.9104	0	107	0	107	0	6	2
	15	80	male	1	No	0	8	1	0	1	0	159	58	53.7037	0		0		0	5	3
2.5	44	71	male	1	No	0	6	1	0	0	0	130	67	71.3426	0	109	0	109	0	4	3
1.3	64.25	67	female	1	No	0	9	1	0	0	0	137	53	65.251	0	116	0	116	0	5	3
173.6	313.5	74	male	1	No	1	10	1	0	0	1	155	58	44.3056	0	149	0	149	0	5	4
	69	86	male	1	No	1	14	1	1	1	1	93	63.6	62.7632	0		0		0	4	3
24	29.0833	80	female	1	No	0	18	1	1	1	0	135	66.4	73.4896	0	89	0	89	0	6	2
7	29.5	94	female	1	No	1	6	1	0	1	0	107	35.3	18.9801	0	84	0	84	0	7	2
173.5	25.5	81	male	1	No	1	18	1	1	0	0	159	62.5	52.2605	0	118	0	118	0	6	2
36.5	141.817	84	male	1	No	1	12	1	0	0	0	120	73	79.9687	0	84	0	84	0	6	3
1.9	25	88	male	1	No	1	10	1	0	0	0	143	42.6	50.4372	0	104	0	104	0	6	4
1.2	36.5	76	female	1	No	0	8	1	0	0	0	153	75	106.918	0	84	0	84	0	6	2
	24	73	male	1	No	0	20	1	0	1	0	148	51	67.7976	0		0		0	3	2
	82.3333	75	male	1	No	0	9	1	0	0	0	143	52	55.8862	0		0		0	5	2
202.4	196.5	78	male	1	No	1	20	1	1	0	0	142	81	107.308	1	98	0	98	0	4	2
11.9	60.3333	84	male	0	No	0	11	1	0	NA	0	180	64	64.6465	1	89	0	89	0	5	3
1.2	24.5	86	female	1	No	0	11	1	1	0	0	122	64.2	34.3929	1		0		0	6	2
11.3	21.5	79	female	1	No	0	17	1	0	1	0	140	52.9	63.4922	0	95	0	95	0	6	3
22.6	52.5	70	female	1	No	1	11	1	0	1	0	169	51.5	77.3801	0	117	0	117	0	4	2
7.6	57	79	female	1	No	0	15	0	1	0	0	141	60.8	43.3509	1	102	0	102	0	6	2
7.2	45.1667	91	female	1	No	0	11	1	0	0	0	132	40.3	25.6181	1	124	0	124	0	7	2
73.9	30	80	male	1	No	0	23	0	1	1	1	123	67	78.6385	0	113	0	113	0	5	2
0.4	27	87	male	0	No	0	6	1	0	1	0	121	54.7	55.1579	0	108	0	108	0	5	3
3.6	23	88	male	1	No	0	13	1	1	1	0	138	58.3	52.6319	0	117	0	117	0	5	3
0.3	23	78	female	0	No	0	14	1	0	1	0	125	53.5	75.3058	0	99	0	99	0	6	2
0.7	171.8	70	female	1	No	1	1	0	1	0	1	134	43.8	97.8266	0	105	0	105	0	5	4
14	66	84	male	1	No	0	12	1	0	0	0	182	60.4	39.4771	0	143	0	143	0	7	4
6.2	79.6667	89	female	1	No	1	16	1	0	0	1	170	54	66.352	0	144	0	144	0	7	2
65.4	20.25	66	male	1	No	0	16	1	1	0	0	127	85	91.9591	0	101	0	101	0	4	2
2.3	42	80	male	1	No	0	24	1	1	1	0	144	62	68.8889	0	121	0	121	0	8	4
58.5	37	85	female	1	No	0	17	1	0	NA	0	141	52.6	63.2472	0	135	0	135	0	6	3
5.7	48	89	female	0	No	0	6	1	0	1	0	139	44.7	45.6155	0	101	0	101	0	6	3
56.7	78.5	89	female	1	No	0	13	1	1	0	0	114	44.5	30.1042	0	112	0	112	0	6	2
5.4	34	88	female	1	No	0	17	1	1	1	0	116	56.1	34.4392	0	94	0	94	0	6	2
171.8	27.25	85	male	1	No	0	14	1	1	1	0	103	56.4	39.526	0	111	0	111	0	5	3
5.2	31.1667	85	female	1	No	0	16	1	1	1	0	97	48.9	69.024	0	101	0	101	0	6	2
20	157.5	71	male	0	No	1	5	1	0	1	0	133	53.9	68.8722	0	90	0	90	0	4	4
10.9	94.3333	65	male	1	No	0	6	1	0	0	0	160	70.3	104.613	0	111	0	111	0	3	3
25.8	266	83	female	1	No	0	20	1	0	NA	0	99	46	59.5272	0	118	0	118	0	6	2
4.3	99	81	female	1	No	0	10	1	1	0	0	130	42.5	47.7459	0	134	0	134	0	6	2
14.1	407	50	male	1	No	0	5	0	1	1	0	124	84.4	105.5	0	331	0	331	0	3	2
192.5	76	65	male	1	No	0	18	1	1	0	0	112	60	107.759	0	169	0	169	0	4	1
51.2	146	86	female	1	No	1	24	1	0	NA	0	116	49	54.8026	0	229	0	33.0417	1	6	3
	287.5	71	male	1	No	0	8	1	0	1	0	119	64	73.8956	0		0		0	3	2
18.4	166	74	female	1	No	0	22	1	0	NA	0	120	50.8	71.9667	0	83	0	83	0	4	3
14	36	70	male	1	No	0	18	1	0	NA	0	139	67	67.853	0	120	0	120	0	3	2
8.1	62	76	male	1	No	0	4	1	1	1	0	136	64.5	61.6487	0	169	0	169	0	5	4
52.2	204.5	69	male	1	No	0	24	1	1	1	0	138	73	97.2785	0	113	0	113	0	3	3
41.3	26	84	male	1	No	0	10	1	0	1	0	135	62	45.4927	0	410	0	410	0	4	2
19.4	17.5	72	male	1	No	0	13	0	1	1	0	131	86	79.6296	0	83	0	83	0	5	2
2.2	86.6667	76	male	1	No	0	5	1	0	1	0	151	73.8	63.0769	0	84.5903	1	113	0	5	2
0.1	18	68	male	1	No	1	3	1	1	1	0	148	67	91.7808	0	89	0	89	0	4	2
13.4	142	57	male	1	HI	0	10	1	0	1	0	127	68.9	105.902	0	163	0	163	0	4	3
11.1	166.5	67	female	1	No	0	5	1	0	1	0	112	50	110.488	0	131	0	131	0	4	2
32.7	92.8333	74	male	0	No	0	10	1	0	1	0	142	64.4	64.8718	0	132	0	132	0	5	3
1.6	52	73	female	1	No	0	5	1	0	0	0	120	65	73.4474	0	94	0	94	0	6	4
17.7	204.25	89	female	1	No	1	23	1	0	0	1	125	42	46.8287	0	93	0	93	0	7	2
6.7	117.5	80	male	1	No	0	31	1	1	1	0	115	50.7	38.7615	0	108	0	108	0	5	3
22.4	191.667	74	male	1	No	1	5	1	0	1	0	131	67.4	101.284	0	96	0	96	0	4	4
5.1	404	82	female	1	No	1	20	0	1	1	0	115	41.4	44.293	0	138	0	138	0	8	2
2.9	143.333	81	male	1	No	1	2	1	0	1	1	120	72	74.6835	0	112	0	112	0	6	4
31.3	176	79	male	1	No	1	21	1	1	1	1	143	48.6	108.355	0	91	0	91	0	5	4
16.3	154.3	81	male	1	No	0	20	1	1	1	0	150	53	50.5006	1	90	0	90	0	5	3
10	53.4167	66	female	1	No	1	11	1	1	1	0	156	75.8	98.8354	0	95	0	95	0	5	2
16.8	155	65	male	1	No	1	11	1	0	0	0	122	65.4	92.0608	0	90	0	90	0	4	2
2.7	19.3167	73	female	1	No	1	23	1	1	1	0	150	50.6	55.5878	0	91	0	91	0	6	3
21	45.5	75	male	1	No	0	13	1	0	1	0	101	51.7	47.1451	0	102	0	102	0	5	3
3.4	26.5	64	female	1	No	0	27	1	1	1	0	104	45	59.375	0	99	0	99	0	3	1
2.9	80.3333	66	male	1	No	1	22	1	0	1	1	121	55.3	57.4102	0	91	0	91	0	3	5
17.1	203.5	81	female	1	No	0	7	1	0	0	0	137	70.3	46.6342	0	109	0	109	0	6	3
0.8	83.25	79	male	1	No	0	11	1	0	1	0	137	62.8	64.1031	0	96	0	96	0	6	3
19.7	46	90	male	1	No	1	9	1	1	1	0	124	53	38.3391	0	96	0	96	0	4	2
1.3	159.5	94	female	1	No	0	23	1	0	NA	0	169	37	39.3981	0	100	0	100	0	6	3
	352.333	64	male	1	No	1	0	1	0	1	0	135	69.3	75.4124	0		1		0	3	2
	315.667	65	male	1	HI	0	25	0	1	1	0	90	57	92.7734	0		0		0	3	2
2.8	37.9833	79	male	1	HI	1	13	1	1	1	0	136	62.1	95.6591	0	118	0	118	0	6	2
192.7	307.55	73	male	1	No	0	23	1	1	1	0	117	51.6	92.3397	1	93	0	93	0	4	3
5.3	517.5	87	female	1	No	0	27	1	1	0	0	137	54.5	41.5858	1	105	0	105	0	6	2
11.7	65.8333	80	male	1	No	0	20	0	1	1	0	123	66.3	60.0543	0	87	0	87	0	6	5
31.1	95.4167	75	male	1	HI	1	30	0	1	1	1	126	57.1	93.7247	1	113	0	113	0	6	3
0.6	31.2	55	male	1	No	0	4	1	0	1	0	126	60.1	97.1937	0	119	0	119	0	4	1
62.8	110.317	84	female	1	No	1	31	0	1	1	1	115	44.5	68.4173	0	114	0	114	0	7	3
90.2	58.5	86	female	1	No	1	24	0	1	0	0	130	43.1	51.842	1	108	0	108	0	7	3
122.3	354.067	79	male	1	No	0	18	0	1	1	0	124	67.6	69.8442	0	97	0	97	0	5	2
100.9	65.7833	66	female	1	No	1	17	1	1	1	0	101	51.7	94.0952	0	115	0	115	0	4	2
20.3	41.2167	59	male	1	No	1	6	1	1	1	1	131	72.1	150.208	0	116	0	116	0	4	3
12.4	84.4333	71	male	1	No	1	6	1	0	1	0	161	61.5	65.4861	1	4.58333	1	118	0	5	5
2.8	106.5	77	female	0	HI	0	3	1	0	NA	0	116	58	82.9567	0	93	0	93	0	6	2
28.1	307.5	84	male	1	No	0	36	1	1	1	0	106	50.3	36.9078	0	114	0	114	0	7	3
2.6	36.5	75	male	1	No	1	12	1	1	1	0	168	67.8	74.6443	0	99	0	99	0	5	3
12.1	118.833	90	male	1	HI	0	26	1	0	0	0	110	37.8	35.9589	0	30	0	30	0	4	2
7.6	29.5	85	male	1	No	0	8	1	0	NA	0	131	58.2	32.69	0	98	0	98	0	4	2
6.6	321.833	76	male	1	No	0	19	1	1	1	0	110	52	51.9351	0	300	0	300	0	4	3
110	268	79	male	1	HI	0	20	1	0	0	0	103	56	79.0741	0	93	0	93	0	4	2
78.2	70.8333	74	male	0	No	0	20	1	0	NA	0	143			0	158	0	158	0	5	3
5.4	1	61	female	1	No	0	20	1	0	1	0	149	65	121.243	0	107	0	107	0	3	1
1.6	112.617	85	male	NA	No	0	26	1	0	NA	0	120	65	49.6528	1	108	0	108	0	6	3
12.8	108.5	84	male	1	PH	0	20	1	0	0	0	141			0	116	0	116	0	5	3
	107.167	67	female	1	No	1	5	1	0	0	0	150	55.7	70.592	0		0		0	6	3
19.9	48	86	male	1	No	1	23	1	0	1	0	130	45	37.5	1	98	0	98	0	5	2
